# Supplementary material for: Impact of Treatment with GLP1 Receptor Agonists, Liraglutide 3.0 mg and Semaglutide 1.0 mg, While on a Waiting List for Bariatric Surgery
Source: Biomedicines. 2023 Oct 13;11(10):2785. doi: 10.3390/biomedicines11102785 (PMC10604375; doi:10.3390/biomedicines11102785)
Supplement: Supplementary file 1 [file biomedicines-11-02785-s001.zip]

Archive with 1 entries (1 files):
- biomedicines-2639354-supplementary.pdf
